# Supplementary material for: P2X7 receptor induces mitochondrial failure in monocytes and compromises NLRP3 inflammasome activation during sepsis
Source: Nat Commun. 2019 Jun 20;10:2711. doi: 10.1038/s41467-019-10626-x (PMC6586640; doi:10.1038/s41467-019-10626-x)
Supplement: Supplementary file 3 — Source Data [file 41467_2019_10626_MOESM3_ESM.xlsx]

## Sheet: Fig 1A
CRP (mg/dl)			PCT (ng/ml)
Surgery	Sepsis		Surgery	Sepsis
n= 8	n= 33		n= 7	n= 33
9.03	19.6		0.66	7.01
9.32	42.7		0.14	100
6.21	25.5		0.2	3.14
5.12	37.8		0.49	1.35
6.57	15.2		1.17	1.61
11.62	23.1		1.61	100
14.39	20.9		1.83	8.96
11.41	25.2			5.8
	23.67			1.37
	34.81			6.16
	23.17			2
	40.47			1.08
	17.86			101
	16.84			1.49
	31.08			3.83
	10.47			100
	18.98			6.34
	33.99			41.1
	31.42			17.57
	31.9			4.92
	26.2			6.48
	30.92			4.72
	16			1.08
	28.24			10.52
	44.07			4.82
	18.85			3.59
	18.95			8.05
	10.8			0.53
	29.6			3.68
	34.91			12.32
	32.21			15.28
	49.64			100
	27.03			1.41

## Sheet: Fig 1B
IL-6 (ng/ml)				IL-8 (pg/ml)
Healthy	Surgery	Sepsis		Healthy	Surgery	Sepsis
n= 9	n= 14	n= 34		n= 8	n= 14	n= 35
8.1	0	176.586		10.62	1	0
7.9	0	238.333		9.2	0	22.0505
11.075	0	64.2393		8.92	0	0
13.64	67.8001	345.523		6.1	0	0
0	7.8	158.365		18.63	0	0
0	95.4349	88.6614		10.63	0	0
0	0	53.7279		0	0	0
0	6.57891	71.4589		0	0	0
0	30.769	98.5476			0	0
	0	105.666			0	0
	0	68.9859			0	0
	4.749	311.526			0	0
	0	228.743			0	0
	89.9333	113.327			0	0
		80.0763				0
		763.262				0
		754.842				34.0539
		266.068				88.5352
		2790.15				182.456
		1416.87				0
		691.511				0
		798.156				317.913
		103.347				11.0208
		137.618				0
		1583.34				121.923
		48.8588				142.22
		486.033				11.1964
		507.709				27.8718
		910.039				166.067
		109.598				97.8369
		143.727				6.23883
		780.145				24.0815
		163.65				95.9869
		492.427				13.7002
						36.7618

## Sheet: Fig 1C
IL-1b (pg/ml)				IL-18 (ng/ml)				HMGB1 (ng/ml)
Healthy	Surgery	Sepsis		Healthy	Surgery	Sepsis		Healthy	Surgery	Sepsis
n= 9	n= 14	n= 35		n= 9	n= 12	n= 35		n= 8	n= 14	n= 34
0	0	0		428.4	485.312	2193.11		1.153	7.374	29.32
0	0	115.88		210.32	589.839	772.39		7.273	1.252	16.43
0.8	0	0		89.3	946.29	999.36		1.828	1.782	26.22
0.6	0	51.13		199.66	267.258	1065.07		2.182	3.495	25.78
0	0	0		30.02	583.387	418.82		3.951	7.031	20.89
0	0	0		16.14	839.839	661.32		5.719	2.81	8.72
0	0	0		22.36	759.193	1946.86		4.66	9.648	0
0	0	0		66.82	704.355	649.54		2.654	1.922	4.8
0	0.1	0		16.14	386.613	378.64			6.455	0
	0	0			996.29	971.86			2.654	13.34
	0	0			528.548	2288.46			1.221	1.33
	0	81.43			475.323	271.86			4.399	5.13
	0	0				336.14			1.907	9.8
	0	0				723.46			3.947	7.9
		0				439				6.38
		796.6				516.87				19.77
		0				1899.69				16.21
		0				1318.44				1.84
		0				809.06				8.01
		81.43				466.87				5.26
		0				663.75				10.35
		0				721.56				1.87
		0				571.56				10.31
		0				5584.06				8.159
		488.95				3254.36				5.142
		1365.63				294.677				4.634
		0				1033.39				3.837
		0				549.516				3.21
		0				1786.61				5.244
		732.58				1454.36				17.193
		201.55				659.194				3.939
		0				1049.52				8.176
		285.96				1007.58				8.803
		64.37				723.71				8.397
		49.73				1278.55

## Sheet: Fig 1D
% FLICA+ monocytes				% ASC specking monocytes
Healthy	Surgery	Sepsis		Healthy	Surgery	Sepsis
n= 8	n= 12	n= 13		n= 8	n= 13	n= 23
5.9	13.67	20.6		1.07	1.38	0.41
15.3	5.91	54.8		0.99	0.56	1.1
18.4	2.24	7		1.24	1.38	0.63
1.2	3.6	26		2.1	2.35	0.34
12.7	3.34	90.2		1.91	1.59	1.44
10.5	6.54	15.8		0.65	3.3	0.63
11.4	7.7	18.4		1.45	2.59	1.27
37.5	1.65	83.4		1.2	2.64	3.31
	1.61	4.4			2.43	2.93
	6.95	47.5			0.73	1.14
	4.34	56.7			1.13	1.8
	1.42	86.3			1.81	2.28
		9.9			2.7	1.72
						1.42
						0.78
						0.59
						0.32
						0.42
						0.5
						0.66
						1.51
						0.76
						0.88

## Sheet: Fig 1E
Serum ASC specks (raw data)				Serum ASC specks normalized data to the average of Healthy individuals (fold change)
Healthy	Surgery	Sepsis		Healthy	Surgery	Sepsis
n= 7	n= 13	n= 23		n= 7	n= 13	n= 23
17.33	14.37	17.39		1.02423	0.849291	1.02778
9.34	19.46	12.12		0.55201	1.15012	0.716312
13.31	14.89	14.63		0.786643	0.880024	0.864657
24.01	29.95	41.13		1.41903	1.77009	2.43085
20.22	13.62	42.24		1.19504	0.804964	2.49645
18.45	3.89	13.96		1.09043	0.229905	0.825059
15.79	35.33	52.46		0.933215	2.08806	3.10047
	12.31	45.23			0.727541	2.67317
	26.83	41.89			1.5857	2.47577
	20.66	22.56			1.22104	1.33333
	16.22	27.32			0.958629	1.61466
	26.86	59.45			1.58747	3.51359
	15.02	36.71			0.887707	2.16962
		36.23				2.14125
		39.91				2.35875
		45.85				2.70981
		38.7				2.28723
		16.77				0.991135
		24.75				1.46277
		14.88				0.879433
		37.26				2.20213
		35.33				2.08806
		35.25				2.08333

## Sheet: Fig 2A
IL-1b release upon LPS+ATP (ng/ml)
Healthy	Surgery	Sepsis
n= 11	n= 13	n= 23
861.51	1449.3	892.1
1829.23	1088.92	840.6
363.51	3036.9	1589.1
869.23	2676.4	264.3
1045.8	1950.6	1135.65
640.37	386.3	624.7
1541.23	1134.12	710
1174.3	608.2	1952
906.5	2261.5	965.7
1700.2	400.51	730.9
1165.61	871.36	784.2
	1120.9	210.69
	1070.26	26
		4.9
		81.4
		5.82
		0
		17.42
		294.7
		11.3
		0
		0
		64.83

## Sheet: Fig 2B
IL-1b release upon LPS+ATP (ng/ml)					ASC specking monocytes upon LPS+ATP (%)					HMGB1 release upon LPS+ATP (ng/ml)
Healthy	Surgery	Sepsis no IC	Sepsis IC		Healthy	Surgery	Sepsis no IC	Sepsis IC		Healthy	Surgery	Sepsis no IC	Sepsis IC
n= 11	n= 13	n= 12	n= 11		n= 11	n= 13	n= 12	n= 10		n= 7	n= 13	n= 7	n= 7
861.51	1449.3	892.1	26		33.15	40.5	11.5	4.57		6.23	20.17	9.57	0
1829.23	1088.92	840.6	4.9		29.94	61.2	7.4	3.58		8.56	0	4.29	2.77
363.51	3036.9	1589.1	81.4		9.86	36.46	11.7	5.23		13.95	0	43.53	1.52
869.23	2676.4	264.3	5.82		15.2	35.57	26.6	2.99		3.74	26	97.3	0
1045.8	1950.6	1135.65	0		9.84	23.3	34.5	13.42		3.97	26.82	15.2	1.46
640.37	386.3	624.7	17.42		24.74	27.42	4.66	9.43		10.68	27.82	31.91	1.52
1541.23	1134.12	710	294.7		19.04	32.99	8.6	7.27		10.03	21.17	12.61	0
1174.3	608.2	1952	11.3		23.2	23.9	19.3	4.99			7.38
906.5	2261.5	965.7	0		17.4	35.1	14.3	0.81			71.46
1700.2	400.51	730.9	0		21.76	32.7	19.15	1.23			9.51
1165.61	871.36	784.2	64.83		47.26	22.1	10.53				12.43
	1120.9	210.69				28.55	10.7				17.38
	1070.26					31.55					6.75

## Sheet: Fig 2C
Exitus				% Exitus
Responders	Non responders	Total		Responders	Non responders
1	6	7		14.3	85.7

## Sheet: Fig 2D
Survival
Days	Responders	Non responders
16		1
40		0
22		1
9		1
40		0
30		1
30		1
40		0
40		0
30		1
11		1
40	0
40	0
3	1
40	0
40	0
40	0
40	0
40	0
40	0
40	0
40	0
40	0

## Sheet: Fig 2E
CRP (mg/dl)
Responders	Non responders
n= 10	n= 10
18.85	10.8
29.6	16.84
27.03	18.95
49.74	16.28
15.33	44.07
37.8	34.91
32.21	28.24
10.47	20.9
15.2	25.5
13.79	28.18

[truncated: 34 more sheets: Fig 2F, Fig 2G, Fig 2H, Fig 3A, Fig 3B, Fig 4B, Fig 4C, Fig 4D, Fig 4E, Fig 4F, Fig 4G, Fig 5A, Fig 5B, Fig 5C, Fig 5D, Fig 5E, Fig 5F, Fig 5G, Fig 5H, Fig 6A …]
